# Supplementary material for: Cork Oak Forests Soil Bacteria: Potential for Sustainable Agroforest Production
Source: Microorganisms. 2021 Sep 16;9(9):1973. doi: 10.3390/microorganisms9091973 (PMC8472395; doi:10.3390/microorganisms9091973)
Supplement: Supplementary file 1 [file microorganisms-09-01973-s001.zip]

Archive with 1 entries (1 files):
- microorganisms-1294799-supplementary.pdf
